# Supplementary material for: Potential Application of Leelamine as a Novel Regulator of Chemokine-Induced Epithelial-to-Mesenchymal Transition in Breast Cancer Cells
Source: Int J Mol Sci. 2022 Aug 30;23(17):9848. doi: 10.3390/ijms23179848 (PMC9456465; doi:10.3390/ijms23179848)
Supplement: Supplementary file 1 [file ijms-23-09848-s001.zip]

Archive with 1 entries (1 files):
- ijms-1824933-supplementary.pdf
